# Supplementary material for: Association between adolescent alcohol use and cognitive function in young adulthood: A co‐twin comparison study
Source: Addiction. 2024 Aug 6;119(11):1947–55. doi: 10.1111/add.16629 (PMC11524136; doi:10.1111/add.16629)
Supplement: Supplementary file 1 — Table S1. Sample Descriptives by Zygosity. Means and standard deviations are reported above for continuous variables while N and percent of the sample are reported for categorical variables. * = a significant difference between males and females at P < 0.05. # = a significant difference between MZ and DZ twins at P < 0.05. MZ = monozygotic, DZ = dizygotic, IQ = intelligence quotient, GPA = grade point. Table S2. Individual level, Cotwin, and MZ Cotwin Model Results for Trails A. The top table includes frequency of adolescent alcohol use as a predictor. The bottom table includes frequency of adolescent intoxication as a predictor. Bolded values represent estimates where the corresponding uncorrected p‐value is <0.05. Table S3. Individual level, Cotwin, and MZ Cotwin Model Results for Trails B. The top table includes frequency of adolescent alcohol use as a predictor. The bottom table includes frequency of adolescent intoxication as a predictor. Bolded values represent estimates where the corresponding uncorrected p‐value is <0.05. Table S4. Individual level, Cotwin, and MZ Cotwin Model Results for Classic Stroop. The top table includes frequency of adolescent alcohol use as a predictor. The bottom table includes frequency of adolescent intoxication as a predictor. Bolded values represent estimates where the corresponding uncorrected p‐value is <0.05. Table S5. Individual level, Cotwin, and MZ Cotwin Model Results for California Stroop. The top table includes frequency of adolescent alcohol use as a predictor. The bottom table includes frequency of adolescent intoxication as a predictor. Bolded values represent estimates where the corresponding uncorrected p‐value is <0.05. Table S6. Individual level, Cotwin, and MZ Cotwin Model Results for Vocabulary. The top table includes frequency of adolescent alcohol use as a predictor. The bottom table includes frequency of adolescent intoxication as a predictor. Bolded values represent estimates where the corresponding uncorre [file ADD-119-1947-s002.xlsx]

## Sheet: S1 - Descriptives-MZ DZ
	MZ Twins	DZ Twins	Total
N	315	496	812
Age 14 alcohol use frequency	0.45 (0.95)	0.40 (0.75)	0.42 (0.83)
Age 14 intoxication frequency	0.20 (0.52)	0.24 (0.60)	0.22 (0.57)
Age 17 alcohol use frequency#	1.83 (1.98)	2.18 (2.30)	2.05 (2.20)
Age 17 intoxication frequency	0.73 (1.01)	0.90 (1.29)	0.83 (1.19)
Age 22 Neurocognitive outcomes
Trails A time	29.50 (9.98)	29.16 (9.24)	29.28 (9.53)
Trails B time	62.03 (23.54)	62.93 (23.61)	62.58 (23.56)
Classic Stroop*	34.01 (9.68)	33.16 (9.50)	33.49 (9.57)
California Stroop*	40.79 (10.99)	39.68 (10.15)	40.12 (10.49)
Vocabulary*	19.11 (4.65)	18.87 (4.98)	18.97 (4.85)
Block Design	37.77 (8.10)	38.59 (8.20)	38.28 (8.16)
Digit Symbol*	15.18 (7.14)	14.74 (7.27)	81.70 (14.89)
Digit Span - Forward	7.14 (1.91)	7.27 (1.79)	7.22 (1.84)
Digit Span - Backward	6.45 (1.71)	6.61 (1.61)	6.55 (1.65)
Mental Rotation Test Score*#	10.16 (4.56)	11.39 (4.99)	10.92 (4.86)
Object Location Memory*	14.82 (5.53)	14.17 (5.86)	14.36 (5.76)
Highest Parental Education Level #
Compulsory education	18 (5.71%)	38 (7.66%)	56 (6.89%)
Vocational secondary education	120 (38.10%)	145 (29.23%)	265 (32.64%)
Academic secondary education	107 (33.97%)	166 (33.47%)	273 (33.62%)
Tertiary education	70 (22.22%)	140 (28.23%)	211 (25.99%)
Age 22 drinks per week*	7.31 (7.80)	8.27 (7.90)	7.97 (8.12)
Age 22 smoking status
Never smoker	56 (17.78%)	71 (14.31%)	127 (15.64%)
Former smoker	150 (47.62%)	221 (44.56%)	371 (45.69%)
Occasional smoker	31 (9.84%)	61 (12.30%)	92 (11.33%)
Daily smoker	75 (23.81%)	141 (28.43%)	217 (26.72%)
Age 12 Teacher’s reported GPA *
Below 6	0 (0%)	0 (0%)	0 (0%)
Between 6.0 to 6.9	12 (3.81%)	13 (2.92%)	25 (3.08%)
Between 7.0 to 7.9	93 (29.52%)	173 (34.88%)	266 (32.76%)
Between 8.0 to 8.9	179 (56.83%)	256 (51.61%)	436 (53.69%)
Over 9.0	10 (3.17%)	27 (5.44%)	37 (4.56%)

## Sheet: S2 - TrailsA
	Random Effects			Within Effects			MZ
	beta	se	p-value	beta	se	p-value	beta	se	p-value
Intercept	-0.0895571	0.128846	0.48701	N/A	N/A	N/A	N/A	N/A	N/A
adolescent alcohol frequency	-0.0249778	0.0356733	0.48381	-0.015761	0.060614	0.795	0.058491	0.116841	0.61749
age 22 drinks per week	-0.0626313	0.0372699	0.09286	-0.011244	0.054465	0.8366	0.027887	0.095306	0.77029
age 22 smoking category	0.196942	0.0831711	0.01789	0.160231	0.139399	0.2512	-0.131834	0.26558	0.62044
age 14 Trails A	0.374529	0.0342627	< 2e-16	0.278833	0.055059	6.886e-07	0.256311	0.107957	0.01904
sex	0.0620034	0.0737415	0.40045	0.087899	0.127078	0.4896	N/A	N/A	N/A
parental education	-0.158581	0.106253	0.13557	N/A	N/A	N/A	N/A	N/A	N/A
	Random Effects			Within Effects			MZ
	beta	se	p-value	beta	se	p-value	beta	se	p-value
Intercept	-0.0720606	0.129467	0.5778	N/A	N/A	N/A	N/A	N/A	N/A
adolescent alcohol intoxication	0.0361652	0.0361294	0.31683	0.041464	0.060309	0.4922	-0.0576644	0.144658	0.69082
age 22 drinks per week	-0.0714342	0.0374939	0.05675	-0.017483	0.054898	0.7503	0.0306984	0.0952975	0.74787
age 22 smoking category	0.160292	0.083019	0.05351	0.140377	0.137739	0.3089	-0.10145	0.261849	0.69906
age 14 Trails A	0.37815	0.034356	< 2e-16	0.281624	0.055202	5.744e-07	0.254002	0.107828	0.01998
sex	0.0507102	0.0741542	0.49407	0.081611	0.12802	0.5243	N/A	N/A	N/A
parental education	-0.158566	0.106264	0.13565	N/A	N/A	N/A	N/A	N/A	N/A

## Sheet: S3 - TrailsB
	Random Effects			Within Effects			MZ
	beta	se	p-value	beta	se	p-value	beta	se	p-value
Intercept	0.132543	0.129995	0.307918	N/A	N/A	N/A	N/A	N/A	N/A
adolescent alcohol frequency	-0.0426261	0.0357882	0.233627	-0.074839	0.05701	0.1902	-0.185685	0.108117	0.08828
age 22 drinks per week	0.0562554	0.0370339	0.128756	0.051043	0.050495	0.31284	0.061651	0.085821	0.47382
age 22 smoking category	0.0672108	0.0831347	0.418828	0.063625	0.129371	0.62319	0.375335	0.239104	0.1189
age 14 Trails B	0.371505	0.0337214	< 2.2e-16	0.197527	0.048664	6.179e-05	0.069869	0.06515	0.28551
sex	-0.0604659	0.0740447	0.414149	-0.163699	0.118299	0.16738	N/A	N/A	N/A
parental education	-0.322747	0.110682	0.003546	N/A	N/A	N/A	N/A	N/A	N/A
	Random Effects			Within Effects			MZ
	beta	se	p-value	beta	se	p-value	beta	se	p-value
Intercept	0.122506	0.130569	0.348116	N/A	N/A	N/A	N/A	N/A	N/A
adolescent alcohol intoxication	-0.0405928	0.0362145	0.262332	-0.050618	0.056604	0.37186	-0.239141	0.133299	0.07514
age 22 drinks per week	0.0583684	0.0372709	0.117335	0.054682	0.050977	0.28422	0.058835	0.085654	0.49338
age 22 smoking category	0.0656921	0.0829949	0.428641	0.04808	0.128048	0.70754	0.339364	0.236281	0.15333
age 14 Trails B	0.370547	0.0337295	< 2.2e-16	0.192473	0.048716	9.557e-05	0.065695	0.064585	0.31095
sex	-0.0547094	0.0744108	0.462197	-0.153539	0.119316	0.19907	N/A	N/A	N/A
parental education	-0.325823	0.110655	0.003235	N/A	N/A	N/A	N/A	N/A	N/A

## Sheet: S4 - Classic Stroop
	Random Effects			Within Effects			MZ
	beta	se	p-value	beta	se	p-value	beta	se	p-value
Intercept	-0.193455	0.155393	0.2132	N/A	N/A	N/A	N/A	N/A	N/A
adolescent alcohol frequency	-0.0152904	0.043443	0.7249	0.072221	0.075016	0.3376	0.38353	0.26377	0.1537
age 22 drinks per week	-0.0074396	0.0429426	0.8625	0.070987	0.069642	0.3101	0.01533	0.17321	0.9299
age 22 smoking category	-0.0656633	0.0969761	0.4983	0.120967	0.191673	0.5292	0.58766	0.40642	0.156
age 14 Stroop	0.490783	0.0421965	<2e-16	0.375789	0.07668	3.021e-06	0.15554	0.19258	0.4241
sex	0.0146638	0.0896718	0.8701	-0.081795	0.162109	0.6148	N/A	N/A	N/A
parental education	-0.0224156	0.116672	0.8476	N/A	N/A	N/A	N/A	N/A	N/A
	Random Effects			Within Effects			MZ
	beta	se	p-value	beta	se	p-value	beta	se	p-value
Intercept	-0.194979	0.155597	0.2102	N/A	N/A	N/A	N/A	N/A	N/A
adolescent alcohol intoxication	0.010897	0.051434	0.8322	0.092114	0.096401	0.3412	0.187407	0.272742	0.496
age 22 drinks per week	-0.011247	0.042733	0.7924	0.068169	0.069589	0.3293	0.079573	0.175557	0.6528
age 22 smoking category	-0.08128	0.100064	0.4166	0.103169	0.19669	0.6009	0.52206	0.417204	0.2181
age 14 Stroop	0.492818	0.042434	<2e-16	0.385871	0.077606	2.229e-06	0.147429	0.198426	0.4618
sex	0.014782	0.089737	0.8692	-0.070397	0.162994	0.6666	N/A	N/A	N/A
parental education	-0.013647	0.117766	0.9077	N/A	N/A	N/A	N/A	N/A	N/A

## Sheet: S5 - California Stroop
	Random Effects			Within Effects			MZ
	beta	se	p-value	beta	se	p-value	beta	se	p-value
Intercept	0.08906	0.166493	0.592708	N/A	N/A	N/A	N/A	N/A	N/A
adolescent alcohol frequency	-0.05392	0.045808	0.239162	-0.090133	0.074356	0.227824	-0.39619	0.234863	0.09961
age 22 drinks per week	-0.02413	0.046894	0.606858	-0.044651	0.073324	0.543703	-0.252124	0.265931	0.34893
age 22 smoking category	0.062759	0.102687	0.54109	-0.028938	0.187616	0.877679	-0.070331	0.367156	0.84908
age 14 Stroop	0.52809	0.044899	< 2.2e-16	0.271294	0.074966	0.0004343	0.151877	0.12708	0.23926
sex	-0.136039	0.096047	0.156666	-0.296469	0.164306	0.0736806	N/A	N/A	N/A
parental education	-0.19189	0.126246	0.12852	N/A	N/A	N/A	N/A	N/A	N/A
	Random Effects			Within Effects			MZ
	beta	se	p-value	beta	se	p-value	beta	se	p-value
Intercept	0.092317	0.1668	0.579951	N/A	N/A	N/A	N/A	N/A	N/A
adolescent alcohol intoxication	-0.039048	0.054733	0.47559	-0.050377	0.094196	0.59377	-0.207592	0.24046	0.3932
age 22 drinks per week	-0.028244	0.04685	0.546601	-0.0389	0.073575	0.59798	-0.304108	0.273404	0.2728
age 22 smoking category	0.058181	0.105768	0.582268	-0.050609	0.191458	0.79197	-0.002464	0.378126	0.9948
age 14 Stroop	0.528017	0.045243	< 2.2e-16	0.264581	0.075558	0.00065	0.13453	0.129842	0.3065
sex	-0.13891	0.096184	0.148679	-0.297403	0.165596	0.07502	N/A	N/A	N/A
parental education	-0.190742	0.127291	0.134011	N/A	N/A	N/A	N/A	N/A	N/A

## Sheet: S6 - Vocabulary
	Random Effects			Within Effects			MZ
	beta	se	p-value	beta	se	p-value	beta	se	p-value
Intercept	-0.534199	0.136729	9.345e-05	N/A	N/A	N/A	N/A	N/A	N/A
adolescent alcohol frequency	-0.030435	0.034811	0.381955	-0.123688	0.056483	0.02929	-0.304941	0.111399	0.007144
age 22 drinks per week	0.020705	0.036084	0.566098	0.048137	0.049999	0.33643	0.107455	0.092106	0.245689
age 22 smoking category	-0.238906	0.081246	0.003276	-0.22135	0.127211	0.08286	0.118127	0.225714	0.601703
age 12 GPA	1.03644	0.165148	3.477e-10	1.09196	0.251147	1.876e-05	0.51442	0.529524	0.333281
sex	0.188156	0.072824	0.009774	0.230709	0.116946	0.04942	N/A	N/A	N/A
parental education	0.661724	0.111374	2.825e-09	N/A	N/A	N/A	N/A	N/A	N/A
	Random Effects			Within Effects			MZ
	beta	se	p-value	beta	se	p-value	beta	se	p-value
Intercept	-0.551505	0.137218	5.84e-05	N/A	N/A	N/A	N/A	N/A	N/A
adolescent alcohol intoxication	-0.056542	0.034534	0.101572	-0.099593	0.053102	0.06168	-0.300902	0.115701	0.01048
age 22 drinks per week	0.026781	0.036336	0.461108	0.053941	0.05057	0.28697	0.071475	0.090582	0.43164
age 22 smoking category	-0.225238	0.080948	0.005394	-0.24619	0.126643	0.05282	0.077113	0.22523	0.73267
age 12 GPA	1.04282	0.16479	2.481e-10	1.1233	0.251199	1.097e-05	0.340686	0.525787	0.51826
sex	0.196366	0.073122	0.007243	0.228699	0.117789	0.05311	N/A	N/A	N/A
parental education	0.657973	0.111126	3.201e-09	N/A	N/A	N/A	N/A	N/A	N/A

## Sheet: S7 - Block Design
	Random Effects			Within Effects			MZ
	beta	se	p-value	beta	se	p-value	beta	se	p-value
Intercept	0.120666	0.14689	0.411	N/A	N/A	N/A	N/A	N/A	N/A
adolescent alcohol frequency	0.056254	0.037448	0.133	0.014795	0.061733	0.810755	-0.052634	0.106773	0.622954
age 22 drinks per week	-0.058324	0.038886	0.133647	-0.137023	0.054538	0.012509	0.047244	0.088282	0.593545
age 22 smoking category	-0.130175	0.087772	0.138045	-0.084942	0.141103	0.547634	-0.306243	0.216341	0.159516
age 12 GPA	1.05536	0.17772	2.88e-09	0.667734	0.274348	0.015515	1.08979	0.507536	0.033804
sex	-0.261271	0.078335	0.0008521	-0.239895	0.127614	0.061089	N/A	N/A	N/A
parental education	0.215366	0.118938	0.0701817	N/A	N/A	N/A	N/A	N/A	N/A
	Random Effects			Within Effects			MZ
	beta	se	p-value	beta	se	p-value	beta	se	p-value
Intercept	0.136736	0.14747	0.353817	N/A	N/A	N/A	N/A	N/A	N/A
adolescent alcohol intoxication	0.072232	0.037173	0.051997	0.060148	0.057743	0.298408	0.049658	0.110596	0.654247
age 22 drinks per week	-0.063148	0.039151	0.106758	-0.143311	0.054959	0.009571	0.035522	0.086584	0.682352
age 22 smoking category	-0.136419	0.087472	0.11886	-0.091865	0.139917	0.511958	-0.322451	0.215292	0.136848
age 12 GPA	1.04228	0.177353	4.182e-09	0.677232	0.273362	0.013781	1.0487	0.502586	0.039058
sex	-0.266548	0.078674	0.000704	-0.245618	0.12805	0.056036	N/A	N/A	N/A
parental education	0.222491	0.118834	0.061168	N/A	N/A	N/A	N/A	N/A	N/A

## Sheet: S8 - Digit Symbol
	Random Effects			Within Effects			MZ
	beta	se	p-value	beta	se	p-value	beta	se	p-value
Intercept	-0.803779	0.141138	1.234e-08	N/A	N/A	N/A	N/A	N/A	N/A
adolescent alcohol frequency	0.0670825	0.0358836	0.06156	0.04836	0.053687	0.368425	-0.085596	0.094947	0.36917
age 22 drinks per week	-0.0040767	0.0363853	0.91079	-0.061302	0.047665	0.199398	-0.086874	0.077118	0.26226
age 22 smoking category	0.112631	0.083191	0.17577	0.089955	0.120735	0.456818	0.351821	0.190372	0.06712
age 12 GPA	1.02391	0.167559	9.916e-10	0.641452	0.237338	0.007269	0.183727	0.443179	0.67922
sex	0.392839	0.0748268	1.521e-07	0.528876	0.110541	2.69e-06	N/A	N/A	N/A
parental education	0.0822385	0.12119	0.4974	N/A	N/A	N/A	N/A	N/A	N/A
	Random Effects			Within Effects			MZ
	beta	se	p-value	beta	se	p-value	beta	se	p-value
Intercept	-0.779791	0.141838	3.847e-08	N/A	N/A	N/A	N/A	N/A	N/A
adolescent alcohol intoxication	0.0526447	0.035357	0.1365	0.063191	0.05006	0.20782	0.010086	0.09862	0.9187
age 22 drinks per week	-0.0082072	0.0366376	0.82275	-0.070019	0.047923	0.145036	-0.100852	0.076008	0.1871
age 22 smoking category	0.119062	0.082803	0.15047	0.084278	0.11939	0.480793	0.327871	0.189783	0.0867
age 12 GPA	1.00393	0.167185	1.915e-09	0.628206	0.235972	0.008182	0.123949	0.440034	0.7787
sex	0.383516	0.0751892	3.384e-07	0.514406	0.110676	5.031e-06	N/A	N/A	N/A
parental education	0.0891386	0.121406	0.46281	N/A	N/A	N/A	N/A	N/A	N/A

## Sheet: S9 - DigitSpanF
	Random Effects			Within Effects			MZ
	beta	se	p-value	beta	se	p-value	beta	se	p-value
Intercept	-0.183752	0.150589	0.222382	N/A	N/A	N/A	N/A	N/A	N/A
adolescent alcohol frequency	0.033453	0.038392	0.38356	0.028696	0.064842	0.6584	-0.146965	0.127576	0.25164
age 22 drinks per week	0.088569	0.040065	0.027061	0.09123	0.057399	0.113	0.2479	0.105482	0.02041
age 22 smoking category	-0.050602	0.089729	0.572797	-0.014398	0.146038	0.9215	0.135235	0.258492	0.60183
age 12 GPA	0.573002	0.182723	0.001713	0.332215	0.288315	0.2501	1.29296	0.606422	0.03505
sex	0.016704	0.080325	0.835265	-0.036895	0.134252	0.7836	N/A	N/A	N/A
parental education	0.542391	0.120796	7.118e-06	N/A	N/A	N/A	N/A	N/A	N/A
	Random Effects			Within Effects			MZ
	beta	se	p-value	beta	se	p-value	beta	se	p-value
Intercept	-0.181586	0.150831	0.228627	N/A	N/A	N/A	N/A	N/A	N/A
adolescent alcohol intoxication	0.05986	0.038077	0.115933	0.068347	0.0606805	0.2609	-0.077615	0.132665	0.55963
age 22 drinks per week	0.085422	0.04026	0.033857	0.0871776	0.0577869	0.1324	0.226903	0.103862	0.03087
age 22 smoking category	-0.060871	0.08927	0.495315	-0.0098922	0.144717	0.9455	0.109411	0.258253	0.67258
age 12 GPA	0.566438	0.181973	0.001853	0.342739	0.287049	0.2334	1.20186	0.602876	0.04849
sex	0.017912	0.080499	0.823912	-0.0330835	0.1346	0.806	N/A	N/A	N/A
parental education	0.548154	0.120323	5.221e-06	N/A	N/A	N/A	N/A	N/A	N/A

## Sheet: S10 - DigitSpanB
	Random Effects			Within Effects			MZ
	beta	se	p-value	beta	se	p-value	beta	se	p-value
Intercept	-0.176566	0.152928	0.248268	N/A	N/A	N/A	N/A	N/A	N/A
adolescent alcohol frequency	0.0989851	0.0391069	0.0113691	0.097361	0.071451	0.174	0.225611	0.148842	0.1322
age 22 drinks per week	0.104922	0.0415557	0.0115749	0.079417	0.063249	0.2102	0.060285	0.123065	0.6251
age 22 smoking category	-0.0739345	0.0917365	0.420275	-0.019143	0.160923	0.9054	0.08472	0.30158	0.7793
age 12 GPA	0.572168	0.187736	0.0023058	0.497688	0.317702	0.1183	-0.028544	0.707505	0.9679
sex	0.0067315	0.0818308	0.934439	0.087908	0.147936	0.5528	N/A	N/A	N/A
parental education	0.404629	0.11815	0.0006155	N/A	N/A	N/A	N/A	N/A	N/A
	Random Effects			Within Effects			MZ
	beta	se	p-value	beta	se	p-value	beta	se	p-value
Intercept	-0.170086	0.154201	0.270023	N/A	N/A	N/A	N/A	N/A	N/A
adolescent alcohol intoxication	0.038461	0.039212	0.326667	-0.05902	0.0671457	0.3801	-0.0337348	0.155594	0.8287
age 22 drinks per week	0.110639	0.042038	0.0084914	0.0928239	0.0639438	0.1476	0.100812	0.121813	0.4096
age 22 smoking category	-0.036738	0.092023	0.68973	0.0334108	0.160136	0.8349	0.138098	0.302888	0.6493
age 12 GPA	0.549104	0.188273	0.0035395	0.439965	0.317633	0.167	0.128001	0.707074	0.8567
sex	0.011334	0.082579	0.89083	0.113722	0.148941	0.4457	N/A	N/A	N/A
parental education	0.413219	0.118484	0.0004874	N/A	N/A	N/A	N/A	N/A	N/A

[truncated: 5 more sheets: S11 - MRT, S12 - OLM, S13 - Frq-FDR, S14 - Intox_FDR, S15 - Sex Moderation]
